# Supplementary material for: Value of spectral detector computed tomography for the early assessment of technique efficacy after microwave ablation of hepatocellular carcinoma
Source: PLoS One. 2021 Jun 15;16(6):e0252678. doi: 10.1371/journal.pone.0252678 (PMC8205161; doi:10.1371/journal.pone.0252678)
Supplement: S1 Data — (XLSX) [file pone.0252678.s001.xlsx]

## Sheet: Arterial Phase
Absolute Attenuation	Conventional	VMI 40 keV	VMI 50 keV	VMI 60 keV	VMI 70 keV	VMI 80 keV	VMI 90 keV	VMI 100 keV	VMI 110 keV	VMI 120 keV	VMI 130 keV	VMI 140 keV	VMI 150 keV	VMI 160 keV	VMI 170 keV	VMI 180 keV	VMI 190 keV	VMI 200 keV		SD	Conventional	VMI 40 keV	VMI 50 keV	VMI 60 keV	VMI 70 keV	VMI 80 keV	VMI 90 keV	VMI 100 keV	VMI 110 keV	VMI 120 keV	VMI 130 keV	VMI 140 keV	VMI 150 keV	VMI 160 keV	VMI 170 keV	VMI 180 keV	VMI 190 keV	VMI 200 keV
Liver																				Liver [image noise]
Maximum	85.4774	180.073	131.284	102.656	86.9655	77.6176	72.4021	70.1657	68.6375	67.4995	66.6028	65.973	65.4236	65.1038	64.6645	64.3911	64.2571	64.1725		Maximum	25.6321	34.7422	24.4	21.0004	20.5746	20.3536	20.2355	20.09	20.0148	19.996	19.9911	19.9168	19.906	19.8864	19.9142	19.8767	19.869	19.8469
75% Percentile	76.3359	134.838	104.209	89.0508	78.297	69.9309	65.8995	63.2275	61.7232	61.3194	60.074	58.9059	58.0313	57.2397	56.7544	56.5984	56.5031	56.3853		75% Percentile	19.6551	19.8521	16.6888	15.6792	15.23	14.5737	14.4918	14.4651	14.4196	14.3508	14.3283	14.3366	14.2976	14.336	14.2895	14.2476	14.2893	14.3218
Median	67.951	108.615	88.773	76.4357	67.9728	63.2102	61.0222	60.0543	58.3144	57.1467	56.3723	55.5935	54.789	54.2269	53.7395	53.5602	53.117	53.117		Median	17.8262	17.094	15.396	14.4096	13.9991	13.7683	13.4606	13.2305	13.1755	13.1533	13.1472	13.0935	13.108	13.0963	13.1068	13.0819	13.0965	13.1101
25% Percentile	61.6283	82.2219	72.791	66.067	62.8595	58.9572	57.2553	55.0653	53.5714	52.6396	52.2632	51.8663	51.5162	51.1206	50.702	50.4442	50.1644	49.9705		25% Percentile	15.7413	15.0873	14.0221	12.9824	12.4889	12.1671	11.8836	11.6796	11.5597	11.5048	11.437	11.4016	11.3623	11.3697	11.3397	11.2992	11.3258	11.3015
Minimum	44.352	28.7702	37.8918	43.2714	45.672	44.9079	44.2394	44.0019	43.7066	43.5391	43.4283	43.3759	43.2873	43.2295	43.1799	43.1622	43.1607	43.1592		Minimum	9.59017	6.72738	6.2616	6.04081	5.91996	5.89504	5.88615	5.84705	5.78543	5.81346	5.80652	5.76296	5.7992	5.7568	5.81578	5.79425	5.76486	5.7568
Mean	68.559	110.431	89.1523	76.6417	69.1958	64.404	61.3484	59.2592	57.7873	56.7072	55.919	55.3192	54.822	54.4739	54.1751	53.895	53.703	53.5512		Mean	17.5913	17.4615	15.2668	14.1702	13.6081	13.3051	13.136	13.0265	12.9588	12.917	12.8848	12.8545	12.8398	12.8262	12.8121	12.8	12.7971	12.7947
Std. Deviation	10.2193	36.3577	22.7552	14.9448	10.5216	7.92298	6.47567	5.69899	5.29872	5.10463	4.98306	4.96228	4.94664	4.95438	4.9712	4.96638	5.01355	5.03596		Std. Deviation	3.49759	4.76092	3.44996	3.03215	2.92687	2.90014	2.89765	2.89475	2.89831	2.89438	2.90108	2.89538	2.90061	2.89687	2.89454	2.89083	2.89726	2.89627
Std. Error of Mean	1.4599	5.19396	3.25074	2.13497	1.50309	1.13185	0.925095	0.814142	0.75696	0.729232	0.711865	0.708897	0.706663	0.707769	0.710172	0.709483	0.716221	0.719423		Std. Error of Mean	0.499655	0.680132	0.492852	0.433164	0.418124	0.414306	0.413951	0.413535	0.414044	0.413482	0.41444	0.413625	0.414372	0.413839	0.413505	0.412975	0.413894	0.413752
Upper 95% CI	71.4943	120.874	95.6883	80.9343	72.218	66.6798	63.2084	60.8961	59.3093	58.1735	57.3503	56.7446	56.2428	55.8969	55.603	55.3215	55.1431	54.9977		Upper 95% CI	18.5959	18.829	16.2578	15.0411	14.4488	14.1381	13.9683	13.858	13.7913	13.7484	13.7181	13.6862	13.673	13.6583	13.6435	13.6303	13.6293	13.6266
Lower 95% CI	65.6237	99.9878	82.6162	72.3491	66.1736	62.1283	59.4884	57.6222	56.2654	55.241	54.4877	53.8939	53.4012	53.0508	52.7472	52.4685	52.263	52.1047		Lower 95% CI	16.5866	16.094	14.2759	13.2993	12.7674	12.472	12.3037	12.1951	12.1263	12.0856	12.0515	12.0229	12.0067	11.9941	11.9807	11.9696	11.9649	11.9628
Ablation zone																				Ablation zone
Maximum	59.7468	81.7975	69.4642	62.1986	57.9393	57.3811	57.0073	56.754	56.5522	56.4523	56.3499	56.3028	56.2246	56.179	56.1538	56.1214	56.1214	56.0839		Maximum	26.0424	35.4718	27.1681	22.7371	20.4072	19.2474	19.1494	19.0533	19.1201	19.0838	19.0459	18.9967	19.0063	19.0031	18.9286	18.924	18.9149	18.9026
75% Percentile	48.5477	49.6223	48.7631	48.3173	48.3984	48.3671	48.5373	48.921	49.435	49.8325	50.0199	50.1007	49.907	49.8626	49.9154	49.9498	49.9745	50.0138		75% Percentile	19.8676	18.9069	16.949	15.8952	15.3894	15.0669	15.0058	14.9548	14.9142	14.8722	14.8458	14.8449	14.8408	14.8506	14.8497	14.8435	14.8374	14.8339
Median	44.7577	42.9314	44.4236	43.8384	45.2591	45.9103	45.6029	46.4822	45.9177	45.7978	45.9005	45.983	46.0835	46.1477	46.1695	46.2365	46.2537	46.2604		Median	17.7431	16.3978	15.0955	14.4154	13.7664	13.5851	13.4683	13.4719	13.4911	13.5221	13.4852	13.5107	13.5174	13.5157	13.5269	13.5361	13.556	13.5559
25% Percentile	39.014	30.4311	36.2936	37.649	39.0635	39.8379	39.9184	40.126	40.2197	40.2952	40.3336	40.3496	40.3633	40.4082	40.5003	40.6493	40.6864	40.713		25% Percentile	15.2203	13.1674	12.6649	12.3267	12.0452	11.8731	11.7095	11.6309	11.5716	11.5198	11.4982	11.4615	11.4198	11.3872	11.3813	11.3896	11.3779	11.3682
Minimum	24.5798	6.99804	18.4038	21.9292	24.1246	25.5293	26.4634	27.0592	27.4286	27.7462	27.9806	28.1533	28.3008	28.3705	28.4255	28.5021	28.5421	28.5668		Minimum	9.08365	7.20416	6.66008	6.48234	6.34251	6.23487	6.24748	6.23486	6.24114	6.19461	6.18363	6.1801	6.16433	6.16433	6.182	6.182	6.182	6.182
Mean	44.1989	40.2577	42.1552	43.29	43.9452	44.3786	44.6533	44.8448	44.9607	45.0604	45.1351	45.1951	45.2338	45.2582	45.2852	45.3155	45.3364	45.3471		Mean	17.4634	16.2573	14.8228	14.1046	13.7289	13.516	13.3968	13.3198	13.277	13.2362	13.2065	13.1905	13.1769	13.163	13.1537	13.1453	13.1354	13.1322
Std. Deviation	7.43377	14.1849	10.29	8.26975	7.23829	6.67489	6.38267	6.21994	6.10938	6.04566	6.00042	5.96926	5.9378	5.92798	5.9235	5.90842	5.90424	5.90277		Std. Deviation	3.51226	4.52277	3.51887	3.07947	2.90065	2.81661	2.7695	2.74034	2.73306	2.72844	2.7171	2.70518	2.7062	2.70318	2.69751	2.69656	2.6929	2.69103
Std. Error of Mean	1.06197	2.02641	1.47	1.18139	1.03404	0.953556	0.91181	0.888563	0.872768	0.863666	0.857203	0.852752	0.848257	0.846855	0.846214	0.84406	0.843462	0.843252		Std. Error of Mean	0.501752	0.64611	0.502696	0.439924	0.414378	0.402373	0.395643	0.391477	0.390437	0.389777	0.388158	0.386455	0.386599	0.386169	0.385359	0.385223	0.3847	0.384432
Upper 95% CI	46.3341	44.332	45.1109	45.6654	46.0243	46.2959	46.4866	46.6314	46.7156	46.7969	46.8587	46.9097	46.9393	46.9609	46.9866	47.0126	47.0323	47.0426		Upper 95% CI	18.4723	17.5564	15.8335	14.9891	14.562	14.3251	14.1923	14.107	14.0621	14.0199	13.9869	13.9675	13.9542	13.9395	13.9285	13.9199	13.9089	13.9052
Lower 95% CI	42.0637	36.1833	39.1996	40.9147	41.8661	42.4614	42.82	43.0583	43.2059	43.3239	43.4116	43.4805	43.5283	43.5555	43.5838	43.6184	43.6405	43.6516		Lower 95% CI	16.4546	14.9582	13.8121	13.2201	12.8957	12.707	12.6013	12.5327	12.492	12.4525	12.426	12.4135	12.3995	12.3866	12.3789	12.3708	12.3619	12.3593
Residual tumor																				Residual tumor
Maximum	161	464.944	311.5	221.833	167.222	133.722	111.611	96.7222	87.4054	83.3243	80.2703	78	76.2703	74.7297	73.7027	72.7297	71.9459	71.1622		Maximum	27.9527	36.7732	26.13	21.527	21.2145	21.1009	20.9488	20.9488	20.8946	20.9954	20.8585	20.9223	20.9223	20.9183	20.836	20.8919	20.7651	20.9303
75% Percentile	144.875	396.813	270.273	195.894	151.157	123.27	106.197	94.7665	87.4054	83.3243	80.2703	78	76.2703	74.7297	73.7027	72.7297	71.9459	71.1622		75% Percentile	22.6326	36.7732	26.13	20.7539	18.8873	17.7659	17.0145	16.8771	16.7553	16.758	16.5669	16.5935	16.5322	16.5488	16.4729	16.5356	16.3715	16.4911
Median	139.054	286.946	206.243	158.703	130.622	112.541	100.784	92.8108	86.0556	78.1111	72.9545	69.9545	67.8182	65.9545	64.2727	62.9545	61.9545	61.7727		Median	20.3928	24.6925	21.8611	19.9809	16.56	14.4308	13.0801	12.3175	11.6444	11.2371	10.961	10.7527	10.5232	10.4794	10.3424	10.1945	10.1261	10.0982
25% Percentile	99.628	231.056	168.08	131.143	109.144	95.0203	84.4886	77.4886	72.3864	68.7197	66.0972	63.1806	61.0972	59.375	58.0556	56.75	55.625	55.0139		25% Percentile	14.5503	14.5342	12.4472	10.8838	9.99591	9.59675	9.25972	8.90537	8.57812	8.37448	8.19609	8.09197	8.01526	7.95532	7.92712	7.81283	7.77864	7.84086
Minimum	99.0833	175.167	129.917	103.583	87.6667	77.5	70.75	66.75	63.5	61.1667	59.5833	58.0833	57.0833	56.4167	55.8333	55.1667	54.75	54.5833		Minimum	6.73123	6.1525	5.89667	5.67672	5.57518	5.50732	5.49323	5.49323	5.51182	5.51182	5.4312	5.4312	5.50732	5.4312	5.51182	5.4312	5.4312	5.58351
Mean	129.583	308.537	216.59	162.555	130.245	109.824	96.4312	87.4642	81.1278	76.4398	73.1379	70.4631	68.5106	66.8328	65.5579	64.3828	63.4193	62.825		Mean	18.9143	25.4615	19.8031	16.6513	14.8653	13.8312	13.1257	12.7765	12.4622	12.3004	12.0974	12.0247	11.9236	11.8975	11.8285	11.7782	11.6853	11.7524
Std. Deviation	24.8253	104.39	64.9797	42.0595	28.3019	20.2465	15.2567	11.9639	10.1718	9.0951	8.4525	8.24474	8.10931	7.97238	8.01209	8.10733	8.22475	8.10126		Std. Deviation	6.95413	12.6077	8.34166	6.45561	5.75683	5.54248	5.46512	5.48305	5.49486	5.56769	5.56348	5.61104	5.61506	5.64113	5.60204	5.66837	5.62369	5.65356
Std. Error of Mean	10.1349	46.6846	29.0598	18.8096	12.657	9.05453	6.82301	5.35044	4.54895	4.06745	3.78007	3.68716	3.62659	3.56536	3.58312	3.62571	3.67822	3.62299		Std. Error of Mean	2.83901	5.63834	3.7305	2.88704	2.57453	2.47867	2.44408	2.45209	2.45738	2.48995	2.48807	2.50933	2.51113	2.52279	2.50531	2.53497	2.51499	2.52835
Upper 95% CI	155.636	438.154	297.273	214.779	165.386	134.964	115.375	102.319	93.7577	87.7329	83.6331	80.7003	78.5797	76.7318	75.5062	74.4494	73.6317	72.884		Upper 95% CI	26.2122	41.116	30.1607	24.667	22.0133	20.7131	19.9115	19.5846	19.285	19.2136	19.0054	18.9918	18.8957	18.9019	18.7843	18.8165	18.668	18.7722
Lower 95% CI	103.531	178.92	135.907	110.332	95.1031	84.6849	77.4875	72.609	68.4979	65.1468	62.6427	60.2259	58.4416	56.9338	55.6095	54.3162	53.2069	52.7659		Lower 95% CI	11.6164	9.80692	9.4456	8.63557	7.71724	6.94932	6.33984	5.96839	5.63948	5.38721	5.18941	5.05772	4.95163	4.89314	4.87262	4.74004	4.70255	4.73259
Hyperemic rim																				Hyperemic rim
Maximum	126.303	273.788	195.955	150.303	123.106	105.652	94.4697	86.9242	81.4697	77.5758	75.0455	73.5909	72.4545	71.5455	70.7273	70.1364	69.6364	69.1818		Maximum	25.9631	44.1034	31.3286	24.4171	21.4948	20.6348	20.2091	19.9118	19.7386	19.5413	19.3214	19.3829	19.2536	19.2513	19.1529	19.0795	19.1348	19.0684
75% Percentile	97.3361	208.25	154.659	121.575	100.245	87.164	79.0845	74.5312	71.4492	68.6541	66.7159	65.1364	63.9659	63.0455	62.2109	61.9594	61.625	61.4078		75% Percentile	20.4703	28.2676	21.3611	17.619	16.2651	15.745	15.0734	14.6571	14.4861	14.3561	14.2346	14.0852	14.0838	14.0797	13.9473	13.9847	13.9386	13.8852
Median	92.3887	185.081	135.202	107.862	92.9537	81.491	73.2233	67.9196	65.0268	61.7165	59.4501	57.9223	56.8842	56.0388	55.3663	54.961	54.4401	54.0998		Median	18.4206	20.6943	17.3642	16.2586	14.5944	14.2121	13.9496	13.7103	13.6162	13.502	13.4768	13.3353	13.3014	13.264	13.1926	13.1816	13.0916	13.0883
25% Percentile	76.4896	147.592	110.125	90.0442	77.6969	69.566	64.589	60.6577	57.455	54.963	53.3612	52.0292	51.2294	50.4622	50.1093	49.5399	49.1892	48.6728		25% Percentile	15.8833	15.7423	14.103	13.5688	12.9513	11.9266	11.2238	10.954	10.945	11.0211	11.0683	11.116	11.1506	11.0768	11.1231	11.1334	11.0531	11.1309
Minimum	63.2703	119.27	92.8108	77.0541	67.7568	61.7568	56.8846	52.0962	48.5	46.1538	44.2885	42.8269	41.6923	40.8269	40.2692	39.6731	39.1923	38.6923		Minimum	8.52364	9.08177	8.74092	7.79863	7.01643	6.65438	6.42487	6.40586	6.34859	6.37925	6.3301	6.4054	6.31721	6.29212	6.30741	6.33696	6.28048	6.37468
Mean	90.8835	189.11	138.918	109.427	91.8858	80.6124	73.3763	68.4607	64.9764	62.4829	60.6158	59.1659	58.0225	57.1761	56.4261	55.8693	55.3695	54.9708		Mean	18.3019	22.3636	18.0663	15.8063	14.5719	13.8714	13.4649	13.1957	13.0323	12.9231	12.8274	12.7882	12.7276	12.6877	12.6424	12.6332	12.6104	12.5996
Std. Deviation	15.9263	46.2825	30.2319	21.0742	15.8538	12.7424	10.9017	9.77235	9.09545	8.65439	8.35148	8.14514	7.99942	7.91973	7.78808	7.76371	7.68021	7.68807		Std. Deviation	3.93098	8.54601	5.41848	3.94595	3.31819	3.04119	2.95037	2.89283	2.87318	2.85828	2.82438	2.80854	2.80955	2.8145	2.80693	2.79646	2.79972	2.79388
Std. Error of Mean	2.81539	7.93738	5.18473	3.61419	2.71891	2.1853	1.86962	1.67594	1.55986	1.48422	1.43227	1.39688	1.37189	1.35822	1.33564	1.33146	1.31714	1.31849		Std. Error of Mean	0.694906	1.46563	0.929262	0.676724	0.569066	0.521559	0.505984	0.496115	0.492746	0.49019	0.484377	0.48166	0.481834	0.482682	0.481384	0.479589	0.480148	0.479147
Upper 95% CI	96.6256	205.259	149.467	116.78	97.4174	85.0584	77.1801	71.8704	68.15	65.5025	63.5298	62.0079	60.8137	59.9394	59.1435	58.5782	58.0493	57.6533		Upper 95% CI	19.7192	25.3455	19.9569	17.1831	15.7297	14.9325	14.4943	14.2051	14.0348	13.9204	13.8129	13.7682	13.7079	13.6697	13.6218	13.6089	13.5872	13.5744
Lower 95% CI	85.1415	172.961	128.37	102.074	86.3541	76.1663	69.5725	65.051	61.8029	59.4632	57.7018	56.324	55.2314	54.4128	53.7087	53.1605	52.6898	52.2884		Lower 95% CI	16.8846	19.3818	16.1757	14.4295	13.4141	12.8103	12.4354	12.1863	12.0298	11.9258	11.8419	11.8083	11.7473	11.7057	11.663	11.6575	11.6335	11.6248
SNR
Liver
Maximum	7.58547	17.1621	14.8654	13.2238	12.1436	11.3439	10.7948	10.5069	10.3304	10.0833	9.9505	9.94612	9.75001	9.78451	9.67432	9.57328	9.59785	9.6108
75% Percentile	4.62253	9.08907	7.69121	6.71133	6.08457	5.56727	5.28487	5.18862	5.1212	5.07457	5.04814	5.0118	5.00108	4.97556	4.9378	4.92614	4.95117	4.94477
Median	3.91948	5.95096	5.52279	5.30718	5.05019	4.84867	4.72825	4.60951	4.53076	4.41276	4.32987	4.24009	4.17166	4.1472	4.14934	4.13054	4.12006	4.09715
25% Percentile	3.23573	4.68774	4.7328	4.40839	4.22728	4.05761	3.89914	3.7838	3.66	3.6088	3.57817	3.54883	3.5179	3.49756	3.4931	3.48968	3.46296	3.44603
Minimum	2.11693	1.47559	2.18881	2.63437	2.87529	3.02758	3.09807	3.02362	2.96682	2.91971	2.88266	2.86683	2.84112	2.83088	2.81583	2.79823	2.79219	2.79046
Mean	4.08293	6.81083	6.20772	5.7402	5.40699	5.15559	4.98018	4.85687	4.76584	4.69133	4.64019	4.6035	4.56667	4.54381	4.52283	4.50295	4.49028	4.47887
Std. Deviation	1.16977	3.15577	2.4689	2.06564	1.85064	1.71544	1.63242	1.593	1.57062	1.53704	1.52303	1.52308	1.50129	1.50285	1.49148	1.47977	1.48497	1.48507
Std. Error of Mean	0.16711	0.450825	0.3527	0.295091	0.264377	0.245063	0.233203	0.227572	0.224374	0.219578	0.217576	0.217583	0.21447	0.214693	0.213069	0.211396	0.212139	0.212153
Upper 95% CI	4.41893	7.71727	6.91687	6.33352	5.93856	5.64832	5.44907	5.31443	5.21697	5.13282	5.07766	5.04098	4.99789	4.97548	4.95123	4.92799	4.91682	4.90544
Lower 95% CI	3.74693	5.90438	5.49856	5.14688	4.87542	4.66286	4.5113	4.3993	4.3147	4.24984	4.20272	4.16602	4.13545	4.11214	4.09443	4.07791	4.06375	4.05231
Ablation zone
Maximum	5.34451	6.46627	7.07657	7.34873	7.52322	7.66795	7.65031	7.69051	7.69442	7.76621	7.78821	7.79513	7.81803	7.81803	7.79854	7.79854	7.79854	7.79854
75% Percentile	2.95762	3.08317	3.26978	3.47177	3.61637	3.72373	3.7648	3.82455	3.86344	3.88961	3.92417	3.93862	3.95524	3.97292	3.99382	4.00735	4.01474	4.01639
Median	2.55708	2.64718	2.94284	3.10234	3.17513	3.2156	3.22673	3.26333	3.27652	3.2884	3.30871	3.32008	3.33465	3.3478	3.35565	3.37048	3.372	3.37365
25% Percentile	2.06941	1.68961	2.09997	2.44427	2.57335	2.64402	2.70664	2.76131	2.79859	2.83194	2.86147	2.87902	2.8955	2.90184	2.90643	2.91507	2.92511	2.92674
Minimum	1.49012	0.535153	1.2786	1.66124	1.91481	2.06681	2.14472	2.19735	2.22756	2.22231	2.2226	2.22168	2.2182	2.20459	2.20814	2.20828	2.20902	2.20981
Mean	2.66171	2.70417	3.05956	3.27538	3.40481	3.48765	3.53465	3.56796	3.58802	3.60752	3.62072	3.62875	3.63614	3.64167	3.64577	3.65044	3.65467	3.65618
Std. Deviation	0.84439	1.38335	1.28563	1.23244	1.21329	1.21009	1.19481	1.19342	1.19169	1.19807	1.19844	1.19695	1.19977	1.1997	1.19833	1.19807	1.19848	1.19834
Std. Error of Mean	0.120627	0.197621	0.183662	0.176064	0.173327	0.17287	0.170687	0.170489	0.170241	0.171152	0.171205	0.170993	0.171396	0.171386	0.17119	0.171152	0.171212	0.171191
Upper 95% CI	2.90425	3.10151	3.42884	3.62938	3.75331	3.83523	3.87784	3.91075	3.93032	3.95165	3.96495	3.97256	3.98076	3.98626	3.98997	3.99456	3.99891	4.00038
Lower 95% CI	2.41917	2.30682	2.69028	2.92138	3.05631	3.14007	3.19146	3.22517	3.24573	3.2634	3.27649	3.28495	3.29153	3.29707	3.30157	3.30632	3.31042	3.31198
Residual tumor
Maximum	20.7243	53.4224	38.8432	29.9388	24.2308	20.4851	17.8815	16.0611	14.7452	13.838	13.4325	12.8801	12.3142	12.1436	11.6609	11.5913	11.4072	11.0634
75% Percentile	12.2191	36.1259	27.6199	21.8626	17.915	15.1279	13.2248	11.8072	11.1257	10.6266	10.3779	10.067	9.781	9.63736	9.39357	9.36276	9.25608	9.05521
Median	6.6663	7.80313	7.89296	7.94272	7.88776	7.79863	7.70514	7.53487	7.50621	7.41509	7.32327	7.25396	7.24782	7.13107	7.12625	7.13424	7.10501	7.04701
25% Percentile	4.64285	7.72351	6.91788	6.37726	6.01007	5.73572	5.54121	5.3606	4.9301	4.57597	4.38589	4.17158	4.04537	3.9075	3.82865	3.71508	3.67681	3.60418
Minimum	3.54467	7.64389	5.94281	4.8118	4.13239	3.67282	3.37727	3.18633	3.03907	2.91334	2.85655	2.77614	2.72835	2.697	2.67966	2.64057	2.63664	2.60787
Mean	8.66576	19.1004	15.3937	12.8845	11.1476	9.90516	9.04745	8.37408	7.92356	7.56403	7.37017	7.14624	6.98012	6.84416	6.71414	6.65798	6.59416	6.47316
Std. Deviation	6.22122	19.7774	13.7179	10.0707	7.7756	6.31805	5.33912	4.69268	4.24135	3.9621	3.84856	3.69095	3.51035	3.4795	3.32049	3.33247	3.27386	3.16924
Std. Error of Mean	2.5398	8.84473	6.13485	4.50375	3.47735	2.82552	2.38773	2.09863	1.89679	1.77191	1.72113	1.65064	1.56988	1.55608	1.48497	1.49033	1.46411	1.41733
Upper 95% CI	15.1945	43.6573	32.4268	25.3889	20.8023	17.7501	15.6768	14.2008	13.1899	12.4836	12.1488	11.7292	11.3388	11.1645	10.8371	10.7958	10.6592	10.4083
Lower 95% CI	2.13699	-5.45651	-1.63936	0.380069	1.49291	2.06027	2.41806	2.54734	2.65722	2.64443	2.59154	2.56332	2.62144	2.52379	2.59121	2.52017	2.52913	2.53802
Hyperemic rim
Maximum	14.1443	20.6071	19.7734	18.4335	16.5048	14.6722	13.4158	12.2068	11.4525	10.7704	10.3763	9.9078	9.7411	9.59001	9.37727	9.18345	9.13011	8.87276
75% Percentile	6.2921	11.5527	10.304	8.93079	7.92784	7.32442	6.80103	6.35284	5.9833	5.74549	5.55507	5.43933	5.32584	5.23389	5.1504	5.11172	5.12743	5.09914
Median	4.91251	8.69214	7.17219	6.68881	6.00912	5.60948	5.29091	5.14632	4.99983	4.86996	4.77277	4.71494	4.66179	4.60237	4.58753	4.55917	4.54772	4.51332
25% Percentile	3.79287	6.84292	6.17211	5.4129	5.00591	4.72545	4.42623	4.29785	4.12019	4.0246	3.95739	3.88061	3.82508	3.76815	3.71861	3.67282	3.62875	3.61409
Minimum	2.90579	3.31485	3.52203	3.65807	3.70243	3.69004	3.59604	3.4178	3.26746	3.16715	3.1082	3.0447	3.00331	2.9475	2.92763	2.90665	2.88354	2.86625
Mean	5.30924	9.65196	8.44669	7.46181	6.73832	6.17952	5.78943	5.50151	5.28389	5.12098	5.00019	4.88691	4.81561	4.76321	4.71604	4.66715	4.63557	4.60394
Std. Deviation	2.09625	4.23873	3.44864	2.89539	2.47504	2.14247	1.94497	1.76915	1.66301	1.579	1.51912	1.44664	1.41982	1.41084	1.38329	1.3469	1.34302	1.32241
Std. Error of Mean	0.370568	0.726937	0.591436	0.496555	0.424467	0.36743	0.333559	0.303407	0.285204	0.270797	0.260528	0.248096	0.243497	0.241957	0.237232	0.230992	0.230327	0.226792
Upper 95% CI	6.06501	11.1309	9.64997	8.47206	7.60191	6.92706	6.46806	6.1188	5.86414	5.67192	5.53023	5.39167	5.311	5.25547	5.19869	5.13711	5.10418	5.06535
Lower 95% CI	4.55346	8.173	7.2434	6.45156	5.87474	5.43197	5.11079	4.88423	4.70364	4.57004	4.47014	4.38216	4.32021	4.27094	4.23338	4.19719	4.16697	4.14253
CNR
Ablation zone
Maximum	2.60189	10.2375	7.33846	5.33796	4.08338	3.23394	2.67485	2.39027	2.29456	2.23835	2.16938	2.1404	2.09307	2.08141	2.0723	2.04914	2.03635	2.01772
75% Percentile	1.96623	5.49167	4.13039	3.30407	2.65406	2.04805	1.6957	1.56514	1.35259	1.27017	1.20481	1.16254	1.12849	1.09956	1.07257	1.05071	1.03994	1.02644
Median	1.46624	3.81211	3.19271	2.50717	1.93265	1.66455	1.34453	1.11462	0.98496	0.934856	0.877554	0.822759	0.763917	0.709985	0.660609	0.629347	0.620438	0.611322
25% Percentile	0.905658	2.62012	1.87222	1.50631	1.17899	0.957483	0.766071	0.641961	0.517307	0.474289	0.446812	0.411889	0.374975	0.349783	0.343247	0.308005	0.303585	0.302514
Minimum	0.00910847	0.00788796	0.0439801	0.0639588	0.0799851	0.0871306	0.0959345	0.0135974	0.0664285	0.01067	0.0131355	0.0725194	0.0875072	0.0548247	0.0268585	0.00380184	0.0113318	0.0310844
Mean	1.44174	4.28116	3.23001	2.46191	1.94279	1.5767	1.33123	1.15837	1.03791	0.947463	0.887289	0.845512	0.807754	0.783727	0.762109	0.739367	0.728749	0.719974
Std. Deviation	0.645055	2.26006	1.57701	1.15209	0.907344	0.760943	0.679429	0.636681	0.606649	0.588484	0.566465	0.552403	0.539795	0.534266	0.531724	0.523225	0.51912	0.516845
Std. Error of Mean	0.0921507	0.322866	0.225287	0.164584	0.129621	0.108706	0.0970613	0.0909544	0.0866641	0.0840691	0.0809235	0.0789148	0.0771136	0.0763237	0.0759605	0.0747465	0.0741601	0.073835
Upper 95% CI	1.62702	4.93032	3.68298	2.79283	2.20341	1.79527	1.52639	1.34125	1.21216	1.1165	1.05	1.00418	0.962801	0.937186	0.914838	0.889655	0.877858	0.868429
Lower 95% CI	1.25646	3.63199	2.77704	2.13099	1.68217	1.35814	1.13608	0.975495	0.863664	0.778431	0.724582	0.686843	0.652706	0.630268	0.60938	0.589079	0.57964	0.571519
Residual tumor
Maximum	7.05766	25.4914	18.0724	13.048	9.92103	7.7468	6.3274	5.3662	4.77743	4.24968	3.87367	3.58858	3.40186	3.19661	2.99856	2.97876	2.88224	2.75061
75% Percentile	7.00066	25.4914	18.0724	13.048	9.92103	7.7468	6.3274	5.3662	4.77743	4.24968	3.87367	3.58858	3.40186	3.19661	2.99856	2.97876	2.88224	2.75061
Median	6.91418	20.2741	16.1731	12.2593	9.45259	7.59026	6.0196	4.83083	3.90521	3.17848	2.68993	2.29912	1.99637	1.74207	1.56047	1.36856	1.19472	1.16789
25% Percentile	1.27873	8.57642	7.57481	6.43998	5.11291	3.89881	3.0261	2.41826	1.9618	1.6516	1.4362	1.23555	1.09724	0.968029	0.861324	0.772925	0.695099	0.644799
Minimum	1.18996	2.81348	1.89493	1.33268	0.97415	0.74573	0.577921	0.500619	0.414393	0.35975	0.32363	0.278763	0.262743	0.242719	0.23766	0.221018	0.204705	0.200165
Mean	5.06099	17.6819	13.4935	10.247	7.90409	6.1763	4.94532	4.07995	3.47673	2.99621	2.66193	2.38948	2.19891	2.01427	1.85605	1.77439	1.66988	1.59174
Std. Deviation	2.95336	9.49918	6.77674	5.02235	3.88503	3.04918	2.46619	2.04633	1.79904	1.59133	1.45068	1.35811	1.29955	1.23606	1.16779	1.19172	1.17758	1.1241
Std. Error of Mean	1.2057	4.24816	3.03065	2.24606	1.73744	1.36364	1.10291	0.915145	0.804555	0.711663	0.648762	0.607365	0.581176	0.552781	0.522249	0.532954	0.526629	0.502712
Upper 95% CI	8.16035	29.4767	21.908	16.4831	12.728	9.96236	8.0075	6.6208	5.71054	4.9721	4.46318	4.07579	3.81252	3.54904	3.30604	3.25411	3.13204	2.98749
Lower 95% CI	1.96163	5.88715	5.07907	4.01097	3.08019	2.39024	1.88314	1.5391	1.24293	1.02031	0.860682	0.70316	0.585312	0.479504	0.40605	0.29467	0.20772	0.195989
Hyperemic rim
Maximum	3.17394	9.3221	6.56873	4.80909	3.65608	2.90437	2.36283	2.06396	1.79987	1.64056	1.5218	1.40174	1.34907	1.27937	1.19494	1.197	1.17317	1.15202
75% Percentile	1.84671	6.86727	4.86366	3.30897	2.2032	1.69313	1.24242	1.04235	0.94035	0.811464	0.822749	0.755798	0.692649	0.666277	0.653872	0.637022	0.660699	0.685764
Median	1.29681	4.81153	3.18339	2.31088	1.73138	1.30547	0.955639	0.728475	0.607153	0.435658	0.376945	0.344317	0.304663	0.315594	0.326581	0.357288	0.382776	0.412502
25% Percentile	0.705951	2.19206	1.59792	1.40169	0.984657	0.668464	0.499371	0.362289	0.256059	0.196661	0.155477	0.113197	0.146048	0.19673	0.195062	0.184902	0.167468	0.144365
Minimum	0.083132	0.787777	0.705702	0.36162	0.144496	0.00851705	0.00262199	0.0083077	0.00640911	0.0279988	0.0036196	0.0100649	0.000645933	0.0288821	0.0246449	0.00869138	0.0352876	0.0127821
Mean	1.33898	4.61979	3.30273	2.34064	1.68872	1.23568	0.946947	0.758961	0.628544	0.55359	0.497697	0.467457	0.464793	0.467129	0.464534	0.469684	0.471066	0.471759
Std. Deviation	0.752188	2.49635	1.72336	1.20441	0.886648	0.698013	0.571541	0.49862	0.462851	0.436414	0.431125	0.416827	0.39448	0.376992	0.365364	0.363259	0.35698	0.356508
Std. Error of Mean	0.132969	0.428121	0.295554	0.206555	0.152059	0.119708	0.0980185	0.0855127	0.0793784	0.0748444	0.0739374	0.0714852	0.0676528	0.0646536	0.0626594	0.0622984	0.0612215	0.0611406
Upper 95% CI	1.61017	5.49081	3.90404	2.76088	1.99809	1.47923	1.14637	0.932938	0.79004	0.705862	0.648124	0.612895	0.602434	0.598668	0.592015	0.596431	0.595622	0.596151
Lower 95% CI	1.06779	3.74878	2.70142	1.9204	1.37936	0.992133	0.747526	0.584985	0.467047	0.401318	0.34727	0.322019	0.327152	0.33559	0.337052	0.342937	0.34651	0.347368

## Sheet: Venous Phase
Absolute Attenuation	Conventional	VMI 40 keV	VMI 50 keV	VMI 60 keV	VMI 70 keV	VMI 80 keV	VMI 90 keV	VMI 100 keV	VMI 110 keV	VMI 120 keV	VMI 130 keV	VMI 140 keV	VMI 150 keV	VMI 160 keV	VMI 170 keV	VMI 180 keV	VMI 190 keV	VMI 200 keV		SD	Conventional	VMI 40 keV	VMI 50 keV	VMI 60 keV	VMI 70 keV	VMI 80 keV	VMI 90 keV	VMI 100 keV	VMI 110 keV	VMI 120 keV	VMI 130 keV	VMI 140 keV	VMI 150 keV	VMI 160 keV	VMI 170 keV	VMI 180 keV	VMI 190 keV	VMI 200 keV
Liver																				Liver [image noise]
Maximum	162.644	437.496	297.272	214.858	165.192	134.404	114.634	102.001	93.0763	86.539	81.7745	78.059	75.11	73.204	72.3055	71.624	70.858	70.6196		Maximum	24.9591	30.9994	23.6316	19.9679	19.2789	18.9369	18.7161	18.6501	18.5626	18.5123	18.5135	18.4638	18.4406	18.394	18.3968	18.4114	18.4108	18.4109
75% Percentile	113.121	255.414	181.92	138.848	115.574	99.1819	87.6624	79.2217	74.9356	72.6614	70.2925	68.0846	66.9301	65.8319	65.0566	64.4553	63.7994	63.0227		75% Percentile	19.686	18.9612	16.6337	15.578	15.2791	15.1343	15.0204	14.8932	14.8272	14.7492	14.6736	14.6394	14.6091	14.6139	14.641	14.5725	14.5825	14.5787
Median	98.7992	220.55	159.409	122.546	101.781	88.9478	80.9155	75.6938	71.6692	67.7235	65.8508	64.504	63.2491	61.755	60.7276	59.9046	59.5616	58.783		Median	17.1686	16.7944	15.1221	13.8337	13.474	13.2448	13.1466	13.0522	12.9925	12.9576	12.9632	12.9508	12.9443	12.9232	12.9215	12.8725	12.9098	12.8636
25% Percentile	90.9749	191.506	137.712	108.696	92.6499	80.8978	72.9971	68.0031	64.3448	62.0989	60.3958	59.0988	58.0186	57.2549	56.5773	55.6481	54.676	53.9391		25% Percentile	16.0351	14.7172	13.7353	12.8942	12.2953	11.9954	11.8164	11.8153	11.7394	11.7308	11.694	11.6639	11.6663	11.6413	11.614	11.5967	11.6065	11.6482
Minimum	70.9251	126.821	98.9408	82.5443	72.7853	66.5602	59.9653	54.4868	50.8356	48.1223	46.0841	44.7328	43.395	42.4185	41.8318	40.9572	40.7741	39.9388		Minimum	10.5584	8.19327	7.88728	7.74025	7.72675	7.61935	7.44302	7.39671	7.3997	7.35386	7.36547	7.39241	7.36193	7.3546	7.3461	7.39106	7.32537	7.36101
Mean	103.014	229.65	165.592	127.943	105.53	91.1741	81.9072	75.6239	71.2092	67.9938	65.599	63.7654	62.3372	61.1825	60.3073	59.5594	58.9416	58.4472		Mean	17.4454	17.1384	15.0731	14.0501	13.5373	13.2689	13.1169	13.0221	12.9588	12.9148	12.8918	12.8656	12.8525	12.8398	12.8215	12.8167	12.8141	12.8029
Std. Deviation	19.4494	65.7006	41.8414	27.9618	19.8164	14.8542	11.8153	9.9052	8.69483	7.90232	7.41169	7.07407	6.84842	6.70611	6.58418	6.53493	6.46682	6.45164		Std. Deviation	3.19731	4.01953	3.03315	2.72112	2.62628	2.58132	2.56129	2.55351	2.54589	2.54502	2.5371	2.54108	2.53769	2.53468	2.52868	2.53982	2.53323	2.53291
Std. Error of Mean	2.80728	9.48307	6.03928	4.03593	2.86025	2.14402	1.7054	1.42969	1.25499	1.1406	1.06979	1.02105	0.988484	0.967944	0.950345	0.943236	0.933405	0.931214		Std. Error of Mean	0.461491	0.58017	0.437797	0.39276	0.379071	0.372582	0.369691	0.368567	0.367468	0.367341	0.366199	0.366773	0.366284	0.365849	0.364984	0.366591	0.36564	0.365594
Upper 95% CI	108.662	248.727	177.741	136.062	111.284	95.4874	85.338	78.5001	73.7339	70.2884	67.7511	65.8194	64.3258	63.1298	62.2191	61.4569	60.8194	60.3206		Upper 95% CI	18.3738	18.3056	15.9538	14.8402	14.2999	14.0184	13.8606	13.7636	13.6981	13.6538	13.6285	13.6034	13.5894	13.5758	13.5558	13.5542	13.5496	13.5384
Lower 95% CI	97.3669	210.572	153.443	119.824	99.7761	86.8609	78.4764	72.7477	68.6845	65.6992	63.4469	61.7113	60.3486	59.2353	58.3955	57.6618	57.0638	56.5738		Lower 95% CI	16.517	15.9713	14.1923	13.26	12.7747	12.5194	12.3732	12.2807	12.2196	12.1758	12.1551	12.1277	12.1157	12.1038	12.0873	12.0792	12.0785	12.0675
Ablation zone																				Ablation zone
Maximum	62.8323	90.9573	75.7195	66.7348	61.3628	57.8567	56.5581	56.2579	56.1003	55.8946	55.826	55.7574	55.6823	55.7815	55.8809	55.9414	56.0262	56.0679		Maximum	27.3474	25.163	23.1001	22.1083	21.591	21.2342	21.0725	20.9348	20.8072	20.8198	20.7545	20.6774	20.648	20.645	20.642	20.6196	20.5909	20.5573
75% Percentile	51.7941	47.5084	48.48	49.0781	49.4655	49.4007	49.7213	50.0135	50.2176	50.336	50.5067	50.6177	50.6488	50.6949	50.5772	50.4569	50.4546	50.49		75% Percentile	19.3613	16.8529	16.0955	15.5294	15.2887	15.1866	15.1812	15.1251	15.0974	15.1044	15.0895	15.0854	15.0592	15.0627	15.0806	15.0813	15.0807	15.0693
Median	45.6167	40.8358	44.4792	44.374	45.2302	45.8326	47.0528	47.5707	47.5376	47.7581	47.9686	47.9787	47.9671	47.9671	47.9632	47.9632	47.9632	47.9663		Median	18.0504	15.722	14.8918	14.368	14.0216	13.8598	13.7477	13.6842	13.6169	13.5823	13.6268	13.6327	13.5986	13.5801	13.568	13.5524	13.5264	13.5247
25% Percentile	40.5093	30.6015	36.0473	38.4979	39.9459	40.7388	41.0362	41.7022	42.1985	42.3466	42.6491	42.8722	42.8147	42.8638	42.8985	42.9329	42.9808	43.0128		25% Percentile	15.7221	13.4817	12.6993	12.3506	12.1462	12.0987	12.0681	12.0423	12.0158	12.0488	12.0279	12.0302	11.992	11.9854	12.0155	12.0126	12.0081	12.0014
Minimum	22.0281	3.47204	13.1249	18.7469	22.1548	24.192	25.6751	26.7074	27.3261	27.8021	28.1495	28.4964	28.7909	28.8692	28.9317	28.9656	29.2274	29.406		Minimum	10.7763	8.86274	8.28722	7.93106	7.85367	7.69532	7.81189	7.66837	7.73966	7.7151	7.69351	7.65399	7.6157	7.5228	7.55663	7.55663	7.55663	7.55663
Mean	45.8884	39.5131	42.1553	43.7321	44.6659	45.2702	45.6498	45.9124	46.0926	46.2288	46.3344	46.4099	46.4588	46.502	46.5399	46.559	46.5999	46.6268		Mean	17.6909	15.442	14.5534	14.1345	13.9169	13.792	13.7258	13.6828	13.653	13.6301	13.6134	13.6074	13.5916	13.5822	13.5836	13.5819	13.5772	13.5723
Std. Deviation	8.03413	16.2969	11.4318	8.79992	7.40655	6.64513	6.19877	5.94931	5.79282	5.68766	5.62296	5.57788	5.53294	5.51317	5.49887	5.48876	5.4713	5.45415		Std. Deviation	3.29965	3.22373	2.93685	2.80556	2.73226	2.69642	2.6599	2.65701	2.6347	2.62983	2.62641	2.62343	2.62484	2.6294	2.62473	2.62147	2.62105	2.62007
Std. Error of Mean	1.14773	2.32812	1.63312	1.25713	1.05808	0.949305	0.885539	0.849901	0.827546	0.812522	0.80328	0.79684	0.79042	0.787596	0.785553	0.784108	0.781615	0.779165		Std. Error of Mean	0.471379	0.460533	0.41955	0.400795	0.390323	0.385203	0.379985	0.379572	0.376385	0.37569	0.375202	0.374775	0.374977	0.375628	0.374961	0.374496	0.374436	0.374296
Upper 95% CI	48.196	44.1941	45.4389	46.2598	46.7933	47.179	47.4303	47.6213	47.7565	47.8625	47.9495	48.0121	48.048	48.0855	48.1193	48.1355	48.1714	48.1934		Upper 95% CI	18.6386	16.3679	15.397	14.9403	14.7017	14.5665	14.4898	14.4459	14.4098	14.3854	14.3678	14.361	14.3456	14.3375	14.3375	14.3349	14.3301	14.3249
Lower 95% CI	43.5807	34.8321	38.8717	41.2045	42.5385	43.3615	43.8693	44.2036	44.4287	44.5951	44.7193	44.8078	44.8695	44.9184	44.9604	44.9824	45.0283	45.0602		Lower 95% CI	16.7431	14.516	13.7098	13.3286	13.1321	13.0175	12.9617	12.9196	12.8963	12.8747	12.859	12.8539	12.8377	12.827	12.8297	12.8289	12.8244	12.8197
SNR
Liver
Maximum	14.3749	36.3702	28.4324	24.4414	21.0533	17.6398	15.3456	13.5718	12.2619	11.3842	10.6567	10.0712	9.69623	9.35832	9.09981	8.82971	8.73009	8.52057
75% Percentile	6.61075	16.454	12.8557	10.4344	8.65185	7.62201	6.8468	6.31172	5.94764	5.69129	5.52111	5.40293	5.29456	5.21575	5.19674	5.12718	5.09699	5.05251
Median	5.72792	12.1009	10.441	8.93741	7.78697	6.85205	6.34196	5.89985	5.61477	5.43952	5.2512	5.11475	4.98584	4.87856	4.80681	4.70131	4.70721	4.65016
25% Percentile	4.88619	10.8493	8.80772	7.43288	6.40724	5.66871	5.25117	4.94296	4.63974	4.41121	4.26083	4.16062	4.07806	4.01595	3.96108	3.91207	3.87731	3.85248
Minimum	3.29703	5.5861	5.09094	4.6488	4.31194	4.06321	3.72784	3.39839	3.17927	3.01904	2.89198	2.80475	2.71323	2.65272	2.6371	2.57655	2.5677	2.51199
Mean	6.23359	14.3709	11.7093	9.70626	8.30498	7.30142	6.62029	6.14428	5.80267	5.55278	5.358	5.21586	5.09858	5.00595	4.938	4.87844	4.82559	4.78737
Std. Deviation	2.31728	6.56722	5.15643	4.13571	3.36714	2.76256	2.35802	2.07659	1.87338	1.7368	1.62216	1.55106	1.48401	1.43854	1.40075	1.37751	1.34713	1.32691
Std. Error of Mean	0.334471	0.947897	0.744267	0.596938	0.486005	0.398741	0.340352	0.29973	0.2704	0.250685	0.234138	0.223876	0.214198	0.207636	0.202181	0.198826	0.194441	0.191523
Upper 95% CI	6.90645	16.2778	13.2066	10.9071	9.28269	8.10358	7.30499	6.74726	6.34664	6.0571	5.82903	5.66624	5.52949	5.42366	5.34473	5.27843	5.21676	5.17266
Lower 95% CI	5.56072	12.464	10.2121	8.50538	7.32726	6.49925	5.93559	5.5413	5.25869	5.04847	4.88698	4.76548	4.66767	4.58824	4.53126	4.47846	4.43443	4.40207
Ablation zone
Maximum	4.83859	6.18085	6.06756	5.91461	6.0473	6.23259	6.1574	6.29968	6.25655	6.28756	6.31349	6.35155	6.38982	6.48119	6.4548	6.4548	6.4548	6.4548
75% Percentile	3.0635	3.51377	3.64866	3.78751	3.79505	3.84369	3.86833	3.88554	3.9	3.91301	3.92344	3.92811	3.93401	3.93829	3.93905	3.94993	3.96551	3.97374
Median	2.51595	2.5961	2.99166	3.1232	3.24961	3.26275	3.29834	3.32122	3.35389	3.381	3.40147	3.41861	3.42928	3.4356	3.43255	3.42742	3.4282	3.43638
25% Percentile	2.20465	1.80555	2.33839	2.5979	2.67859	2.77226	2.8296	2.82808	2.86244	2.89605	2.8937	2.88644	2.88667	2.88943	2.89162	2.89227	2.89368	2.89343
Minimum	1.3187	0.264101	1.03564	1.49576	1.69346	1.81816	1.90502	1.95918	2.00302	2.03038	2.04867	2.07031	2.0813	2.0969	2.09928	2.10443	2.10847	2.1079
Mean	2.69769	2.70358	3.0406	3.23782	3.35136	3.42546	3.46467	3.49724	3.51513	3.53128	3.5432	3.55098	3.55939	3.56697	3.56852	3.57023	3.57477	3.57785
Std. Deviation	0.783497	1.31558	1.13014	1.03227	0.975531	0.956776	0.923558	0.927961	0.912865	0.911574	0.909935	0.911917	0.914309	0.924039	0.919584	0.918846	0.919057	0.917682
Std. Error of Mean	0.111928	0.18794	0.161449	0.147467	0.139361	0.136682	0.131937	0.132566	0.130409	0.130225	0.129991	0.130274	0.130615	0.132005	0.131369	0.131264	0.131294	0.131098
Upper 95% CI	2.92274	3.08146	3.36521	3.53432	3.63156	3.70028	3.72995	3.76378	3.77734	3.79312	3.80457	3.81291	3.82201	3.83239	3.83266	3.83415	3.83875	3.84144
Lower 95% CI	2.47264	2.3257	2.71598	2.94132	3.07115	3.15065	3.19939	3.2307	3.25293	3.26945	3.28184	3.28905	3.29677	3.30156	3.30439	3.30631	3.31079	3.31426
CNR
Ablation zone
Maximum	9.77211	32.4774	23.8309	18.7449	14.7971	11.2939	8.88541	7.12972	5.83765	4.93344	4.232	3.69072	3.30356	2.96829	2.70664	2.49082	2.33598	2.20326
75% Percentile	3.68298	13.7627	9.75114	6.86863	4.93629	3.9324	3.23535	2.77093	2.43181	2.08478	1.88978	1.75006	1.63993	1.55228	1.49491	1.43581	1.38573	1.3548
Median	3.14491	10.3782	7.68612	5.83948	4.45694	3.35074	2.64583	2.23038	1.82707	1.54308	1.34965	1.22711	1.1383	1.07099	1.00936	0.970408	0.926955	0.885244
25% Percentile	2.52645	8.39873	6.25677	4.70705	3.47004	2.59566	2.0547	1.73461	1.46843	1.22084	1.08118	0.968614	0.872195	0.808181	0.760602	0.70964	0.670348	0.615659
Minimum	1.09595	3.92992	2.92404	2.15517	1.62486	1.26142	0.872888	0.5723	0.355902	0.206176	0.0904878	0.00314442	0.0640759	0.081055	0.00352335	0.0452263	0.00919769	0.00583886
Mean	3.48011	11.9111	8.75815	6.42819	4.83059	3.71122	2.9593	2.43563	2.06281	1.78916	1.58099	1.42428	1.30272	1.20526	1.13151	1.07183	1.01972	0.979072
Std. Deviation	1.73975	5.92026	4.47624	3.39875	2.59063	1.97674	1.56492	1.28338	1.08453	0.949839	0.849504	0.782025	0.722515	0.682091	0.647477	0.622841	0.594894	0.576916
Std. Error of Mean	0.251111	0.854515	0.64609	0.490567	0.373926	0.285318	0.225877	0.18524	0.156538	0.137097	0.122615	0.112876	0.104286	0.0984514	0.0934552	0.0898993	0.0858655	0.0832706
Upper 95% CI	3.98528	13.6302	10.0579	7.41508	5.58284	4.2852	3.41371	2.80828	2.37773	2.06497	1.82766	1.65135	1.51252	1.40332	1.31951	1.25268	1.19246	1.14659
Lower 95% CI	2.97494	10.192	7.45839	5.4413	4.07835	3.13723	2.5049	2.06297	1.7479	1.51336	1.33432	1.1972	1.09292	1.00721	0.943498	0.890976	0.84698	0.811554
